# Supplementary material for: TUT1-catalyzed U6 snRNA 3′-end maturation is essential for RNA splicing and stem cell survival
Source: EMBO Rep. 2026 Apr 9;27(10):2703–30. doi: 10.1038/s44319-026-00759-8 (PMC13219678; doi:10.1038/s44319-026-00759-8)
Supplement: Supplementary file 3 — Source data Fig. 1 [file 44319_2026_759_MOESM3_ESM.zip]

Archive with 9 entries (5 files):
- Source Data for Figure 1/
- Source Data for Figure 1/1D/
- Source Data for Figure 1/1D/cell proliferation.xlsx
- Source Data for Figure 1/1E/
- Source Data for Figure 1/1E/Scr.tif
- Source Data for Figure 1/1E/T1.tif
- Source Data for Figure 1/1E/T2.tif
- Source Data for Figure 1/1F/
- Source Data for Figure 1/1F/western.pdf
