# Supplementary material for: TUT1-catalyzed U6 snRNA 3′-end maturation is essential for RNA splicing and stem cell survival
Source: EMBO Rep. 2026 Apr 9;27(10):2703–30. doi: 10.1038/s44319-026-00759-8 (PMC13219678; doi:10.1038/s44319-026-00759-8)
Supplement: Supplementary file 3 — Source data Fig. 1 [file 44319_2026_759_MOESM3_ESM.zip › Source Data for Figure 1/1D/cell proliferation.xlsx]

## Sheet: Sheet1
	SCR			Tut1-shRNA-1			Tut1-shRNA-2
day 0	0.5	0.5	0.5	0.5	0.5	0.5	0.5	0.5	0.5
day 1	0.526	0.675	0.824	0.445	0.436	0.454	0.455	0.545	0.635
day 2	1.13	1.375	1.62	0.665	0.514	0.816	0.756	0.85	0.944
day 3	2.646	3	3.354	1.108	1.692	1.4	0.889	1.05	1.211
day 4	3.121	5.53	7.939	1.634	1.686	1.66	0.936	1.375	1.814
day 5	8.477	10.35	12.223	2.159	2.335	2.511	1.492	1.605	1.718
day 6	13.076	14.78	16.484	2.231	3.215	4.199	1.019	1.695	2.371
