# Supplementary material for: TUT1-catalyzed U6 snRNA 3′-end maturation is essential for RNA splicing and stem cell survival
Source: EMBO Rep. 2026 Apr 9;27(10):2703–30. doi: 10.1038/s44319-026-00759-8 (PMC13219678; doi:10.1038/s44319-026-00759-8)
Supplement: Supplementary file 4 — Source data Fig. 2 [file 44319_2026_759_MOESM4_ESM.zip]

Archive with 38 entries (30 files):
- Source Data for Figure 2/
- Source Data for Figure 2/2E/
- Source Data for Figure 2/2E/TUT1 ff; nestin-cre-E14.5.tif
- Source Data for Figure 2/2E/WT-E14.5.tif
- Source Data for Figure 2/2F/
- Source Data for Figure 2/2F/E12.5-TUT1 ff; nestin-Cre.tif
- Source Data for Figure 2/2F/E12.5-WT.tif
- Source Data for Figure 2/2F/E14.5-TUT1 ff; nestin-Cre.tif
- Source Data for Figure 2/2F/E14.5-WT.tif
- Source Data for Figure 2/2G/
- Source Data for Figure 2/2G/E12.5-TUT1 ff; nestin-Cre.tif
- Source Data for Figure 2/2G/E12.5-WT.tif
- Source Data for Figure 2/2G/E14.5-TUT1 ff; nestin-Cre.tif
- Source Data for Figure 2/2G/E14.5-WT.tif
- Source Data for Figure 2/2M/
- Source Data for Figure 2/2M/E11.5_tut1_ff__emx1-cre.tif
- Source Data for Figure 2/2M/E11.5_WT.tif
- Source Data for Figure 2/2M/E112.5_tut1_ff__emx1-cre.tif
- Source Data for Figure 2/2M/E12.5_WT.tif
- Source Data for Figure 2/2M/E14.5_tut1_ff__emx1-cre.tif
- Source Data for Figure 2/2M/E14.5_WT.tif
- Source Data for Figure 2/2N/
- Source Data for Figure 2/2N/E11.5_tut1_ff__emx1-cre.tif
- Source Data for Figure 2/2N/E11.5_WT.tif
- Source Data for Figure 2/2N/E12.5_tut1_ff__emx1-cre.tif
- Source Data for Figure 2/2N/E12.5_WT.tif
- Source Data for Figure 2/2N/E14.5_tut1_ff__emx1-cre.tif
- Source Data for Figure 2/2N/E14.5_WT.tif
- Source Data for Figure 2/2O/
- Source Data for Figure 2/2O/E11.5_tut1_ff__emx1-cre.tif
- Source Data for Figure 2/2O/E11.5_WT.tif
- Source Data for Figure 2/2O/E12.5_tut1_ff__emx1-cre.tif
- Source Data for Figure 2/2O/e12.5_WT.tif
- Source Data for Figure 2/2O/E14.5_tut1_ff__emx1-cre.tif
- Source Data for Figure 2/2O/e14.5_WT.tif
- Source Data for Figure 2/2S/
- Source Data for Figure 2/2S/Tut1ff;camk2a-cre.tif
- Source Data for Figure 2/2S/WT.tif
