# Supplementary material for: TUT1-catalyzed U6 snRNA 3′-end maturation is essential for RNA splicing and stem cell survival
Source: EMBO Rep. 2026 Apr 9;27(10):2703–30. doi: 10.1038/s44319-026-00759-8 (PMC13219678; doi:10.1038/s44319-026-00759-8)
Supplement: Supplementary file 5 — Source data Fig. 3 [file 44319_2026_759_MOESM5_ESM.zip]

Archive with 36 entries (24 files):
- Source Data for Figure 3/
- Source Data for Figure 3/Fig. 3A/
- Source Data for Figure 3/Fig. 3A/cell number quantification.pzfx
- Source Data for Figure 3/Fig. 3A/e11.5_tut1_ff_emx1-Cre.tif
- Source Data for Figure 3/Fig. 3A/e11.5_WT.tif
- Source Data for Figure 3/Fig. 3B/
- Source Data for Figure 3/Fig. 3B/e11.5_tut1_ff_emx1-cre.tif
- Source Data for Figure 3/Fig. 3B/e11.5_WT.tif
- Source Data for Figure 3/Fig. 3C/
- Source Data for Figure 3/Fig. 3C/e11.5_tut1 ff_emx1_Cre.tif
- Source Data for Figure 3/Fig. 3C/e11.5_WT.tif
- Source Data for Figure 3/Fig. 3D/
- Source Data for Figure 3/Fig. 3D/e12.5_tut1_cc_cy3_tbr2_488_cleaved casp3_10x_1_T001.tif
- Source Data for Figure 3/Fig. 3D/e12.5_tut1_cc_emx1 cre_cy3_tbr2_488_cleaved casp3_10x_1_T001.tif
- Source Data for Figure 3/Fig. 3E/
- Source Data for Figure 3/Fig. 3E/e12.5_tut1_ff_emx1-CRE.tif
- Source Data for Figure 3/Fig. 3E/e12.5_WT.tif
- Source Data for Figure 3/Fig. 3F/
- Source Data for Figure 3/Fig. 3F/e12.5_tunel_wt.tif
- Source Data for Figure 3/Fig. 3F/e12.5_tut1_ff-emx1-Cre_tunel.tif
- Source Data for Figure 3/Fig. 3G/
- Source Data for Figure 3/Fig. 3G/Tut1 ff; Emx1-Cre day 1.tif
- Source Data for Figure 3/Fig. 3G/Tut1 ff; Emx1-Cre day 4.tif
- Source Data for Figure 3/Fig. 3G/WT day 1.tif
- Source Data for Figure 3/Fig. 3G/WT day 4.tif
- Source Data for Figure 3/Fig. 3K/
- Source Data for Figure 3/Fig. 3K/Tut1 ff;p53 ff;Emx1-cre.tif
- Source Data for Figure 3/Fig. 3K/WT.tif
- Source Data for Figure 3/Fig. 3L/
- Source Data for Figure 3/Fig. 3L/cell confluence.xlsx
- Source Data for Figure 3/Fig. 3N/
- Source Data for Figure 3/Fig. 3N/western.pdf
- Source Data for Figure 3/Fig. 3O/
- Source Data for Figure 3/Fig. 3O/Tut1ff;nestin-cre.tif
- Source Data for Figure 3/Fig. 3O/Tut1ff;Trp53ff;nestin-cre.tif
- Source Data for Figure 3/Fig. 3O/WT.tif
