# Supplementary material for: TUT1-catalyzed U6 snRNA 3′-end maturation is essential for RNA splicing and stem cell survival
Source: EMBO Rep. 2026 Apr 9;27(10):2703–30. doi: 10.1038/s44319-026-00759-8 (PMC13219678; doi:10.1038/s44319-026-00759-8)
Supplement: Supplementary file 5 — Source data Fig. 3 [file 44319_2026_759_MOESM5_ESM.zip › Source Data for Figure 3/Fig. 3L/cell confluence.xlsx]

## Sheet: Sheet1
	WT				TUT1 c/c ;P53 c/c ; emx1-cre+
0	2.43014	2.29012	2.47319		2.69299	2.47386	2.65795
12	3.41662	3.06285	3.68107		3.55552	3.32693	3.16751
24	5.5564	4.75192	5.93051		5.67289	5.06016	5.03776
36	9.22066	7.73672	10.2989		9.01877	8.30355	7.94102
48	16.5613	13.706	18.0112		16.2469	14.9551	14.5908
60	28.2768	24.1042	32.5186		27.9254	26.1846	26.3962
72	51.6353	43.8017	54.5394		51.047	45.0708	47.3718
84	79.691	69.3065	73.5065		77.3039	67.6187	72.333
96	96.2035	97.024	99.5642		97.0964	94.4907	96.154
108	99.7492	99.0674	99.9923		99.4185	99.0312	99.0521
120	99.9642	99.795	99.9961		99.9957	99.9889	99.561
