# Supplementary material for: TUT1-catalyzed U6 snRNA 3′-end maturation is essential for RNA splicing and stem cell survival
Source: EMBO Rep. 2026 Apr 9;27(10):2703–30. doi: 10.1038/s44319-026-00759-8 (PMC13219678; doi:10.1038/s44319-026-00759-8)
Supplement: Supplementary file 6 — Source data Fig. 4 [file 44319_2026_759_MOESM6_ESM.zip]

Archive with 17 entries (11 files):
- Source Data for Figure 4/
- Source Data for Figure 4/Fig. 4C/
- Source Data for Figure 4/Fig. 4C/Tut1 Exon2.pzfx
- Source Data for Figure 4/Fig. 4D/
- Source Data for Figure 4/Fig. 4D/Ai14;Cre -.jpg
- Source Data for Figure 4/Fig. 4D/Tut1ff.jpg
- Source Data for Figure 4/Fig. 4D/Tut1ff;Cre.jpg
- Source Data for Figure 4/Fig. 4F/
- Source Data for Figure 4/Fig. 4F/0U.jpg
- Source Data for Figure 4/Fig. 4F/2U.jpg
- Source Data for Figure 4/Fig. 4F/4U.jpg
- Source Data for Figure 4/Fig. 4F/6U.jpg
- Source Data for Figure 4/Fig. 4G/
- Source Data for Figure 4/Fig. 4G/U6 RNA  interaction with Lsm.xlsx
- Source Data for Figure 4/Fig. 4K/
- Source Data for Figure 4/Fig. 4K/Pnisr and Prpf4b.pzfx
- Source Data for Figure 4/Fig. 4K/Ube2v2 and Rit1.pzfx
