# Supplementary material for: TUT1-catalyzed U6 snRNA 3′-end maturation is essential for RNA splicing and stem cell survival
Source: EMBO Rep. 2026 Apr 9;27(10):2703–30. doi: 10.1038/s44319-026-00759-8 (PMC13219678; doi:10.1038/s44319-026-00759-8)
Supplement: Supplementary file 6 — Source data Fig. 4 [file 44319_2026_759_MOESM6_ESM.zip › Source Data for Figure 4/Fig. 4G/U6 RNA interaction with Lsm.xlsx]

## Sheet: Sheet1
	WT			Tut1 c/c;cre+
LSM4	1	1	1	0.32	0.63	0.77
LSM8	1	1	1	0.44	0.81	0.58
