# Supplementary material for: TUT1-catalyzed U6 snRNA 3′-end maturation is essential for RNA splicing and stem cell survival
Source: EMBO Rep. 2026 Apr 9;27(10):2703–30. doi: 10.1038/s44319-026-00759-8 (PMC13219678; doi:10.1038/s44319-026-00759-8)
Supplement: Supplementary file 7 — Source data Fig. 5 [file 44319_2026_759_MOESM7_ESM.zip]

Archive with 3 entries (1 files):
- Source Data for Figure 5/
- Source Data for Figure 5/Fig. 5G/
- Source Data for Figure 5/Fig. 5G/PSI.xlsx
