# Supplementary material for: TUT1-catalyzed U6 snRNA 3′-end maturation is essential for RNA splicing and stem cell survival
Source: EMBO Rep. 2026 Apr 9;27(10):2703–30. doi: 10.1038/s44319-026-00759-8 (PMC13219678; doi:10.1038/s44319-026-00759-8)
Supplement: Supplementary file 7 — Source data Fig. 5 [file 44319_2026_759_MOESM7_ESM.zip › Source Data for Figure 5/Fig. 5G/PSI.xlsx]

## Sheet: Sheet1
	WT			Tut1 c/c ;emx1-cre+
Gnl3	1	1.04	0.96	5.21	4.38	5.87
Srsf10	1	1.08	0.92	2.93	3.67	3.52
Trim28	1	1.072	0.928	3.42	2.44	2.52
Dhodh	1	1.04	0.96	2.19	3.21	2.36
Pidd1	1	1.07	0.93	4.36	3.79	4.17
Dars2	1	1.1	0.9	3.71	3.43	3.82
Prelid1	1	1.09	0.91	5.46	5.69	6.12
Kif3a	1	1.06	0.94	3.82	4.74	4.53
C1qbp	1	1.08	0.96	7.64	8.23	9.35
