# Supplementary material for: TUT1-catalyzed U6 snRNA 3′-end maturation is essential for RNA splicing and stem cell survival
Source: EMBO Rep. 2026 Apr 9;27(10):2703–30. doi: 10.1038/s44319-026-00759-8 (PMC13219678; doi:10.1038/s44319-026-00759-8)
Supplement: Supplementary file 8 — Source data Fig. 6 [file 44319_2026_759_MOESM8_ESM.zip]

Archive with 10 entries (5 files):
- Source Data for Figure 6/
- Source Data for Figure 6/Fig. 6B/
- Source Data for Figure 6/Fig. 6B/northern.pdf
- Source Data for Figure 6/Fig. 6C/
- Source Data for Figure 6/Fig. 6C/uko dapi oct4 esrrb.tif
- Source Data for Figure 6/Fig. 6C/wt dapi oct4 esrrb.tif
- Source Data for Figure 6/Fig. 6D/
- Source Data for Figure 6/Fig. 6D/werstern.pdf
- Source Data for Figure 6/Fig. 6E/
- Source Data for Figure 6/Fig. 6E/cell number.xlsx
