# Supplementary material for: TUT1-catalyzed U6 snRNA 3′-end maturation is essential for RNA splicing and stem cell survival
Source: EMBO Rep. 2026 Apr 9;27(10):2703–30. doi: 10.1038/s44319-026-00759-8 (PMC13219678; doi:10.1038/s44319-026-00759-8)
Supplement: Supplementary file 8 — Source data Fig. 6 [file 44319_2026_759_MOESM8_ESM.zip › Source Data for Figure 6/Fig. 6E/cell number.xlsx]

## Sheet: Sheet1
	WT			usb1-ko-1			usb1-ko-2
day 1	2	1.75	2.13	1.75	1.625	1.84	1.83	1.79	1.94
day 2	13.25	9.25	11.36	18.6	22.75	20.35	15.63	17.82	19.34
day 3	28.625	34.375	26.84	20.125	22	25.46	22.45	23.12	25.74
day 4	121.25	114.375	109.67	113.75	88.75	106.38	114.23	105.24	104.37
day 5	236.25	246.25	225.34	176.25	135	167.23	200.81	195.32	158.62
day 6	303.75	372.5	293.28	290	270	287.62	285.4	301.2	253.49
