# Supplementary material for: TUT1-catalyzed U6 snRNA 3′-end maturation is essential for RNA splicing and stem cell survival
Source: EMBO Rep. 2026 Apr 9;27(10):2703–30. doi: 10.1038/s44319-026-00759-8 (PMC13219678; doi:10.1038/s44319-026-00759-8)
Supplement: Supplementary file 10 — Figure EV1 Source Data [file 44319_2026_759_MOESM10_ESM.zip]

Archive with 12 entries (6 files):
- Source Data for Fig. EV1/
- Source Data for Fig. EV1/EV1C/
- Source Data for Fig. EV1/EV1C/Fig. EV1C.xlsx
- Source Data for Fig. EV1/EV1D/
- Source Data for Fig. EV1/EV1D/Fig. EV1D.xlsx
- Source Data for Fig. EV1/EV1E/
- Source Data for Fig. EV1/EV1E/Fig. EV1E.xlsx
- Source Data for Fig. EV1/EV1F/
- Source Data for Fig. EV1/EV1F/cross number.xlsx
- Source Data for Fig. EV1/EV1F/Time in area.xlsx
- Source Data for Fig. EV1/EV1G/
- Source Data for Fig. EV1/EV1G/Fig. EV1G.xlsx
