# Supplementary material for: TUT1-catalyzed U6 snRNA 3′-end maturation is essential for RNA splicing and stem cell survival
Source: EMBO Rep. 2026 Apr 9;27(10):2703–30. doi: 10.1038/s44319-026-00759-8 (PMC13219678; doi:10.1038/s44319-026-00759-8)
Supplement: Supplementary file 10 — Figure EV1 Source Data [file 44319_2026_759_MOESM10_ESM.zip › Source Data for Fig. EV1/EV1D/Fig. EV1D.xlsx]

## Sheet: Sheet1
	Tut1 WT																Tut1 het
Stranger1	71.56	24.19	33.13	30.87	37.62	56.12	40.69	61.13	49.37	51.81	75.87	22.25	35.5	41.31	20.44	68.75	33.31	71.81	40.31	40.12	35.37	49.06	38	85.13	60.75	71.25	66.25	43.44	45.31	43.12	49.25
Stranger2	99.12	74.56	57.44	68	39.69	92.5	87.25	99.63	69.88	100.31	75.06	33.37	47.13	97.25	41.69	76.94	56.56	66.25	72.56	21.63	29.5	50.5	47.81	95.56	59.44	45.75	61.81	82.75	61.19	68.69	53.06
