# Supplementary material for: TUT1-catalyzed U6 snRNA 3′-end maturation is essential for RNA splicing and stem cell survival
Source: EMBO Rep. 2026 Apr 9;27(10):2703–30. doi: 10.1038/s44319-026-00759-8 (PMC13219678; doi:10.1038/s44319-026-00759-8)
Supplement: Supplementary file 10 — Figure EV1 Source Data [file 44319_2026_759_MOESM10_ESM.zip › Source Data for Fig. EV1/EV1F/cross number.xlsx]

## Sheet: Sheet1
Tut1 WT	Tut1 het
3	2
5	5
2	3
6	6
7	4
7	12
3	4
2	3
8	1
5	4
5	7
2	7
11	4
8	9
8	7
4	5
8	2
3	4
5	1
	5
