# Supplementary material for: TUT1-catalyzed U6 snRNA 3′-end maturation is essential for RNA splicing and stem cell survival
Source: EMBO Rep. 2026 Apr 9;27(10):2703–30. doi: 10.1038/s44319-026-00759-8 (PMC13219678; doi:10.1038/s44319-026-00759-8)
Supplement: Supplementary file 10 — Figure EV1 Source Data [file 44319_2026_759_MOESM10_ESM.zip › Source Data for Fig. EV1/EV1G/Fig. EV1G.xlsx]

## Sheet: Sheet1
WT			Tut1f/f;Camk2a-Cre
1.03	1	1	0.213	0.158	0.194
