# Supplementary material for: TUT1-catalyzed U6 snRNA 3′-end maturation is essential for RNA splicing and stem cell survival
Source: EMBO Rep. 2026 Apr 9;27(10):2703–30. doi: 10.1038/s44319-026-00759-8 (PMC13219678; doi:10.1038/s44319-026-00759-8)
Supplement: Supplementary file 11 — Figure EV2 Source Data [file 44319_2026_759_MOESM11_ESM.zip]

Archive with 9 entries (5 files):
- Source Data for Fig. EV2/
- Source Data for Fig. EV2/Fig. EV2A/
- Source Data for Fig. EV2/Fig. EV2A/Neural stem cell with LNPGFP-mRNA.tif
- Source Data for Fig. EV2/Fig. EV2C/
- Source Data for Fig. EV2/Fig. EV2C/LNP Cre-mRNA.tif
- Source Data for Fig. EV2/Fig. EV2C/LNP.tif
- Source Data for Fig. EV2/Fig. EV2D/
- Source Data for Fig. EV2/Fig. EV2D/northern quantification.pzfx
- Source Data for Fig. EV2/Fig. EV2D/northern.pdf
