# Supplementary material for: TUT1-catalyzed U6 snRNA 3′-end maturation is essential for RNA splicing and stem cell survival
Source: EMBO Rep. 2026 Apr 9;27(10):2703–30. doi: 10.1038/s44319-026-00759-8 (PMC13219678; doi:10.1038/s44319-026-00759-8)
Supplement: Supplementary file 12 — Figure EV4 Source Data [file 44319_2026_759_MOESM12_ESM.zip]

Archive with 10 entries (5 files):
- Source Data for Fig. EV4/
- Source Data for Fig. EV4/Fig. EV4B/
- Source Data for Fig. EV4/Fig. EV4B/Usb1 ff.tif
- Source Data for Fig. EV4/Fig. EV4B/Usb1 ff;Emx1-Cre.tif
- Source Data for Fig. EV4/Fig. EV4C/
- Source Data for Fig. EV4/Fig. EV4C/northern.pdf
- Source Data for Fig. EV4/Fig. EV4D/
- Source Data for Fig. EV4/Fig. EV4D/U6 snRNA interaction with Lsm.pzfx
- Source Data for Fig. EV4/Fig. EV4E/
- Source Data for Fig. EV4/Fig. EV4E/The length distribution of the 3′-end oligo(U) tail of U6 snRNA in Usb1-null neural stem cells..xlsx
