# Supplementary material for: TUT1-catalyzed U6 snRNA 3′-end maturation is essential for RNA splicing and stem cell survival
Source: EMBO Rep. 2026 Apr 9;27(10):2703–30. doi: 10.1038/s44319-026-00759-8 (PMC13219678; doi:10.1038/s44319-026-00759-8)
Supplement: Supplementary file 12 — Figure EV4 Source Data [file 44319_2026_759_MOESM12_ESM.zip › Source Data for Fig. EV4/Fig. EV4E/The length distribution of the 3′-end oligo(U) tail of U6 snRNA in Usb1-null neural stem cells..xlsx]

## Sheet: Sheet1
	WT			USB1f/f;emx1-cre+
3U	6.25	6.25	0	6.25	0	0
4U	6.25	6.25	12.5	6.25	6.25	0
5U	62.5	81.25	68.75	12.5	6.25	6.25
6U	12.5	6.25	12.5	68.75	87.5	75
7U	12.5	0	6.25	6.25	0	12.5
8U	0	6.25	0	0	0	6.25
